# Supplementary material for: A rabies virus-vectored vaccine expressing two copies of the Marburg virus glycoprotein gene induced neutralizing antibodies against Marburg virus in humanized mice
Source: Emerg Microbes Infect. 2022 Dec 28;12(1):2149351. doi: 10.1080/22221751.2022.2149351 (PMC9809360; doi:10.1080/22221751.2022.2149351)
Supplement: Supplemental Material [file TEMI_A_2149351_SM6100.zip › Indirect ELISA screening of hybridoma supernatants.xlsx]

## Sheet: 融合热图OD汇总
Plate ID	A1	A2	A3	A4	A5	A6	A7	A8	A9	A10	A11	A12	B1	B2	B3	B4	B5	B6	B7	B8	B9	B10	B11	B12	C1	C2	C3	C4	C5	C6	C7	C8	C9	C10	C11	C12	D1	D2	D3	D4	D5	D6	D7	D8	D9	D10	D11	D12	E1
1	0.076	0.061	0.103	0.078	0.065	0.067	0.066	0.064	0.068	0.069	0.093	0.096	0.079	0.071	0.075	0.083	0.082	0.07	0.075	0.088	0.069	0.079	0.067	0.078	0.079	0.084	0.074	0.073	0.067	0.076	0.068	0.073	0.076	0.068	0.064	0.08	0.07	0.08	0.09	0.068	0.066	0.066	0.145	0.067	0.073	0.07	0.063	0.072	0.074
2	0.079	0.076	0.096	0.068	0.087	0.071	0.063	0.06	0.066	0.072	0.093	0.086	0.077	0.065	0.062	0.062	0.061	0.066	0.073	0.071	0.073	0.063	0.061	0.083	0.069	0.066	0.058	0.058	0.064	0.069	0.064	0.068	0.064	0.062	0.064	0.069	0.067	0.058	0.069	0.058	0.057	0.058	0.301	0.068	0.06	0.078	0.065	0.067	0.067
3	0.146	0.094	0.101	0.081	0.078	0.083	0.081	0.083	0.089	0.078	0.08	0.078	0.122	0.087	0.082	0.083	0.088	0.087	0.09	0.08	0.083	0.075	0.084	0.076	0.143	0.079	0.083	0.077	0.086	0.078	0.093	0.077	0.085	0.117	0.072	0.076	0.081	0.071	0.081	0.083	0.083	0.081	0.089	0.072	0.089	0.072	0.074	0.068	0.127
4	0.088	0.069	0.079	0.14	0.067	0.093	0.063	0.065	0.065	0.065	0.079	0.063	0.084	0.07	0.074	0.071	0.072	0.062	0.063	0.067	0.093	0.251	0.086	0.065	0.082	0.072	0.081	0.071	0.064	0.063	0.065	0.074	0.068	0.068	0.121	0.062	0.079	0.061	0.066	0.068	0.063	0.071	0.071	0.319	0.088	0.071	0.061	0.073	0.081
5	0.067	0.06	0.069	0.063	0.064	0.061	0.056	0.059	0.068	0.072	0.063	0.101	0.076	0.109	0.084	0.061	0.107	0.108	0.063	0.115	0.069	0.092	0.062	0.088	0.068	0.067	0.079	0.08	0.088	0.09	0.077	0.07	0.063	0.078	0.082	0.082	0.062	0.073	0.066	0.075	0.074	0.059	0.072	0.074	0.081	0.067	0.717	0.06	0.057
6	0.079	0.063	0.071	0.065	0.082	0.059	0.059	0.088	0.062	0.062	0.073	0.063	0.068	0.075	0.081	0.071	0.082	0.121	0.102	0.101	0.093	0.074	0.089	0.071	0.08	0.073	0.082	0.067	0.075	0.069	0.061	0.075	0.071	0.069	0.075	0.074	0.068	0.082	0.069	0.063	0.066	0.06	0.069	0.079	0.075	0.075	0.081	0.059	0.07
7	0.072	0.067	0.064	0.059	0.062	0.056	0.062	0.058	0.062	0.069	0.064	0.063	0.071	0.067	0.151	0.064	0.088	0.094	0.284	0.072	0.062	0.063	0.253	0.072	0.088	0.083	0.083	0.08	0.062	0.063	0.066	0.065	0.062	0.068	0.071	0.057	0.105	0.347	0.059	0.076	0.065	0.047	0.061	0.071	0.058	0.063	0.139	0.06	0.068
8	0.071	0.107	0.069	0.072	0.071	0.064	0.069	0.071	0.12	0.064	0.11	0.069	0.213	0.079	0.067	0.081	0.274	0.069	0.071	0.117	0.068	0.07	0.07	0.065	0.065	0.068	0.082	0.064	0.072	0.079	0.082	0.088	0.073	0.08	0.08	0.069	0.073	0.067	0.076	0.067	0.078	0.065	0.074	0.078	0.068	0.068	0.075	0.066	0.069
9	0.08	0.066	0.071	0.068	0.069	0.063	0.064	0.072	0.068	0.069	0.067	0.066	0.07	0.061	0.063	0.07	0.071	0.062	0.06	0.067	0.071	0.083	0.077	0.072	0.061	0.065	0.065	0.304	0.081	0.06	0.076	0.084	0.078	0.065	0.065	0.136	0.075	0.079	0.09	0.06	0.06	0.078	0.064	0.066	0.086	0.06	0.061	0.062	0.095
10	0.088	0.065	0.077	0.064	0.086	0.061	0.911	0.105	0.074	0.063	0.063	0.095	0.08	0.067	0.077	0.161	0.22	0.24	0.295	0.155	0.254	0.238	0.059	0.068	0.073	0.067	0.312	0.291	0.31	0.31	0.316	0.317	0.321	0.319	0.119	0.082	0.071	0.066	0.302	0.315	0.13	0.062	0.285	0.286	0.31	0.314	0.117	0.068	0.069
11	0.08	0.081	0.067	0.069	0.181	0.086	0.06	0.067	0.092	0.061	0.068	0.066	0.08	0.072	0.071	0.082	0.061	0.063	0.168	0.36	0.309	0.384	0.268	0.064	0.159	0.076	0.062	0.072	0.316	0.059	0.065	0.066	0.339	0.368	0.305	0.073	0.071	0.064	0.066	0.244	0.32	0.057	0.081	0.081	0.064	0.379	0.357	0.073	0.093
12	0.101	0.08	0.112	0.067	0.074	0.082	0.066	0.059	0.066	0.067	0.077	0.062	0.16	0.067	0.068	0.073	0.09	0.066	0.08	0.066	0.066	0.06	0.067	0.075	0.095	0.063	0.077	0.093	0.071	0.066	0.064	0.066	0.058	0.062	0.074	0.067	0.073	0.079	0.08	0.08	0.074	0.059	0.061	0.058	0.057	0.069	0.061	0.065	0.086
13	0.066	0.077	0.227	0.299	0.315	0.304	0.305	0.065	0.061	0.065	0.068	0.061	0.067	0.33	0.06	0.321	0.339	0.058	0.065	0.066	0.059	0.065	0.059	0.193	0.07	0.334	0.059	0.315	0.369	0.064	0.386	0.061	0.057	0.063	0.066	0.084	0.062	0.365	0.061	0.349	0.379	0.057	0.291	0.091	0.263	0.062	0.063	0.058	0.063
14	0.068	0.076	0.074	0.079	0.057	0.105	0.056	0.057	0.06	0.099	0.065	0.058	0.062	0.071	0.079	0.071	0.077	0.067	0.059	0.068	0.056	0.065	0.072	0.071	0.06	0.063	0.063	0.055	0.06	0.056	0.059	0.061	0.062	0.064	0.056	0.062	0.064	0.063	0.18	0.074	0.073	0.063	0.064	0.058	0.059	0.056	0.069	0.059	0.062
15	0.077	0.075	0.067	0.065	0.067	0.061	0.067	0.06	0.068	0.064	0.065	0.096	0.078	0.073	0.244	0.257	0.249	0.27	0.068	0.068	0.076	0.062	0.143	0.069	0.295	0.269	0.283	0.293	0.282	0.3	0.279	0.066	0.051	0.695	0.206	0.068	0.071	0.274	0.371	0.067	0.063	0.053	0.075	0.057	0.062	0.056	0.072	0.053	0.084
16	0.071	0.069	0.065	0.075	0.079	0.07	0.059	0.081	0.551	0.07	0.087	0.079	0.072	0.08	0.266	0.06	0.063	0.065	0.062	0.068	0.076	0.101	0.093	0.083	0.071	0.061	0.06	0.065	0.067	0.059	0.061	0.064	0.829	0.069	0.072	0.089	0.065	0.065	0.065	0.295	0.059	0.058	0.074	0.058	0.056	0.061	0.063	0.073	0.07
17	0.072	0.106	0.163	0.075	0.062	0.074	0.081	0.074	0.072	0.074	0.083	0.099	0.077	0.071	0.064	0.08	0.061	0.065	0.074	0.085	0.065	0.076	0.072	0.094	0.067	0.078	0.06	0.061	0.09	0.061	0.061	0.065	0.143	0.287	0.067	0.077	0.071	0.088	0.06	0.098	0.062	0.069	0.158	0.325	0.289	0.226	0.071	0.074	0.068
18	0.066	0.086	0.072	0.083	0.069	0.077	0.07	0.105	0.09	0.093	0.087	0.102	0.093	0.07	0.071	0.063	0.066	0.101	0.09	0.071	0.094	0.08	0.079	0.105	0.073	0.074	0.073	0.069	0.092	0.107	0.095	0.072	0.08	0.076	0.079	0.102	0.074	0.07	0.189	0.083	0.073	0.068	0.073	0.07	0.067	0.071	0.067	0.088	0.083
19	0.418	0.075	0.084	0.068	0.079	0.148	0.067	0.077	0.073	0.075	0.065	0.082	0.083	0.075	0.074	0.076	0.074	0.077	0.066	0.073	0.076	0.315	0.071	0.089	0.077	0.068	0.069	0.073	0.075	0.071	0.063	0.078	0.07	0.075	0.086	0.079	0.071	0.078	0.08	0.117	0.069	0.078	0.072	0.073	0.062	0.075	0.064	0.079	0.076
20	0.096	0.068	0.072	0.069	0.062	0.067	0.08	0.072	0.082	0.09	0.085	0.082	0.084	0.068	0.074	0.078	0.074	0.073	0.069	0.081	0.088	0.077	0.097	0.079	0.068	0.085	0.068	0.065	0.068	0.064	0.069	0.077	0.258	0.091	0.071	0.07	0.074	0.063	0.064	0.081	0.074	0.061	0.087	0.084	0.087	0.069	0.08	0.083	0.07
21	0.09	0.116	0.095	0.067	0.167	0.067	0.075	0.077	0.072	0.065	0.096	0.087	0.132	0.098	0.073	0.074	0.083	0.075	0.08	0.08	0.09	0.063	0.074	0.095	0.11	0.086	0.073	0.065	0.081	0.08	0.108	0.084	0.144	0.067	0.066	0.071	0.152	0.085	0.073	0.065	0.097	0.08	0.08	0.075	0.073	0.067	0.076	0.069	0.106
22	0.096	0.08	0.084	0.083	0.082	0.088	0.066	0.081	0.081	0.063	0.06	0.063	0.152	0.078	0.073	0.073	0.089	0.072	0.075	0.081	0.073	0.068	0.079	0.074	0.084	0.074	0.072	0.075	0.066	0.068	0.157	0.068	0.067	1.019	0.08	0.072	0.083	0.069	0.081	0.085	0.344	0.07	0.067	0.068	0.074	0.067	0.12	0.118	0.098
23	0.09	0.088	0.074	0.067	0.063	0.061	0.069	0.068	0.068	0.073	0.099	0.073	0.081	0.073	0.084	0.078	0.061	0.08	0.111	0.189	0.081	0.061	0.077	0.198	0.195	0.071	0.068	0.293	0.313	0.332	0.345	0.277	0.28	0.279	0.062	0.08	0.086	0.07	0.069	0.373	0.371	0.309	0.37	0.317	0.338	0.28	0.06	0.064	0.084
24	0.673	0.15	0.08	0.062	0.063	0.077	0.059	0.058	0.084	0.067	0.06	0.07	0.131	0.067	0.277	0.062	0.292	0.233	0.315	0.357	0.203	0.33	0.335	0.068	0.075	0.079	0.068	0.334	0.37	0.338	0.306	0.331	0.339	0.361	0.281	0.191	0.097	0.064	0.192	0.378	0.35	0.35	0.26	0.333	0.328	0.372	0.289	0.222	0.068
25	0.115	0.077	0.084	0.077	0.074	0.115	0.136	0.083	0.231	0.109	0.078	0.063	0.148	0.093	0.086	0.069	0.077	0.097	0.075	0.088	0.059	0.066	0.084	0.072	0.108	0.082	0.07	0.234	0.064	0.076	0.065	0.076	0.066	0.236	0.17	0.07	0.135	0.081	0.065	0.067	0.068	0.07	0.068	0.063	0.104	0.065	0.066	0.061	0.089
26	0.093	0.069	0.072	0.092	0.079	0.081	0.086	0.074	0.079	0.098	0.093	0.075	0.08	0.08	0.063	0.07	0.069	0.072	0.064	0.069	0.073	0.072	0.076	0.083	0.069	0.065	0.064	0.064	0.065	0.069	0.064	0.063	0.072	0.064	0.066	0.07	0.068	0.082	0.109	0.075	0.079	0.071	0.074	0.067	0.076	0.064	0.07	0.081	0.073
27	0.089	0.076	0.133	0.092	0.076	0.091	0.063	0.083	0.067	0.086	0.093	0.084	0.085	0.071	0.075	0.074	0.91	0.06	0.062	0.065	0.185	0.094	0.067	0.085	0.074	0.074	0.086	0.077	0.064	0.068	0.068	0.068	0.096	0.062	0.073	0.1	0.073	0.083	0.06	0.183	0.069	0.386	0.061	0.451	0.072	0.066	0.085	0.066	0.063
28	0.09	0.22	0.101	0.414	0.083	0.077	0.07	0.068	0.076	0.084	0.075	0.076	0.087	0.069	0.071	0.087	0.08	0.684	0.067	0.068	0.063	0.068	0.067	1.059	0.611	0.073	0.061	0.053	0.305	0.329	0.289	0.337	0.36	0.29	0.224	0.076	0.086	0.273	0.324	0.114	0.499	0.351	0.344	0.345	0.29	0.828	0.364	0.065	0.079
29	0.063	0.082	0.079	0.067	0.061	0.063	0.079	0.072	0.07	0.114	0.067	0.065	0.066	0.059	0.07	0.062	0.067	0.083	0.072	0.061	0.18	0.061	0.069	0.068	0.068	0.064	0.078	0.067	0.063	0.066	0.075	0.063	0.077	0.066	0.071	0.067	0.068	0.069	0.061	0.068	0.065	0.062	0.062	0.063	0.07	0.06	0.069	0.064	0.07
30	0.07	0.07	0.064	0.065	0.06	0.094	0.061	0.062	0.074	0.061	0.094	0.08	0.125	0.063	0.084	0.065	0.09	0.062	0.1	0.093	0.111	0.091	0.081	0.093	0.069	0.061	0.063	0.064	0.064	0.063	0.067	0.281	0.076	0.443	0.086	0.071	0.067	0.07	0.061	0.086	0.211	0.072	0.063	0.069	0.084	0.079	0.09	0.069	0.073
31	0.073	0.075	0.077	0.072	0.076	0.079	0.071	0.073	0.495	0.073	0.077	0.08	0.104	0.068	0.075	0.067	0.064	0.085	0.068	0.094	0.081	0.071	0.068	0.08	0.078	0.073	0.082	0.087	0.073	1.259	0.068	0.073	0.072	0.072	0.072	0.076	0.085	0.088	0.479	0.081	0.074	0.069	0.068	0.07	0.065	0.073	0.082	0.077	0.078
32	0.071	0.072	0.071	0.236	0.067	0.062	0.067	0.063	0.07	0.104	0.067	0.071	0.068	0.08	0.075	0.06	0.083	0.06	0.063	0.078	0.081	0.065	0.068	0.078	0.07	0.159	0.069	0.066	0.081	0.082	0.078	0.079	0.093	0.065	0.064	0.067	0.063	0.118	0.061	0.103	0.207	0.302	0.246	0.078	0.077	0.066	0.062	0.072	0.074
33	0.066	0.065	0.063	0.061	0.061	0.067	0.066	0.079	0.073	0.076	0.082	0.072	0.062	0.081	0.07	0.08	0.065	0.109	0.057	0.08	0.087	0.082	0.063	0.067	0.065	0.074	0.087	0.062	0.068	0.074	0.062	0.063	0.119	0.084	0.067	0.061	0.064	0.062	0.063	0.059	0.06	0.057	0.058	0.051	0.111	0.075	0.066	0.066	0.066
34	0.076	0.072	0.069	0.067	0.073	0.065	0.066	0.087	0.074	0.109	0.088	0.074	0.077	0.076	0.073	0.073	0.066	0.063	0.101	0.067	0.064	0.178	0.065	0.062	0.271	0.07	0.063	0.07	0.07	0.069	0.07	0.071	0.083	0.076	0.069	0.07	0.077	0.067	0.065	0.077	0.18	0.059	0.071	0.068	0.074	0.074	0.081	0.069	0.078
35	0.081	0.094	0.098	0.079	0.075	0.076	0.066	0.059	0.076	0.078	0.074	0.163	0.15	0.067	0.068	0.072	0.068	0.066	0.067	0.071	0.062	0.063	0.069	0.071	0.072	0.066	0.063	0.063	0.089	0.066	0.075	0.069	0.061	0.07	0.078	0.257	0.076	0.699	0.07	0.068	0.061	0.062	0.076	0.067	0.065	0.065	0.08	0.181	0.081
36	0.078	0.074	0.08	0.064	0.066	0.058	0.059	0.059	0.068	0.072	0.07	0.073	0.076	0.067	0.065	0.065	0.065	0.071	0.064	0.076	0.072	0.06	0.065	0.067	0.068	0.061	0.065	0.062	0.064	0.065	0.063	0.064	0.066	0.061	0.066	0.062	0.066	0.06	0.068	0.065	0.062	0.062	0.065	0.063	0.061	0.059	0.075	0.064	0.075
37	0.085	0.07	0.065	0.072	0.064	0.062	0.066	0.06	0.063	0.073	0.067	0.076	0.066	0.065	0.07	0.068	0.075	0.064	0.066	0.071	0.072	0.064	0.069	0.079	0.061	0.2	0.155	0.085	0.237	0.21	0.093	0.067	0.064	0.068	0.065	0.065	0.064	0.245	0.291	0.073	0.247	0.064	0.068	0.067	0.063	0.073	0.084	0.063	0.073
38	0.089	0.075	0.069	0.076	0.064	0.083	0.06	0.064	0.078	0.065	0.082	0.075	0.074	0.068	0.064	0.063	0.072	0.064	0.08	0.078	0.094	0.063	0.066	0.07	0.069	0.07	0.064	0.095	0.065	0.059	0.068	0.081	0.082	0.067	0.071	0.069	0.077	0.059	0.064	0.205	0.068	0.064	0.071	0.09	0.083	0.066	0.069	0.073	0.08
39	0.081	0.104	0.078	0.072	0.075	0.068	0.067	0.075	0.102	0.075	0.069	0.072	0.086	0.064	0.091	0.079	0.083	0.579	0.068	0.086	0.076	0.072	0.064	0.077	0.067	0.075	0.094	0.08	0.088	0.071	0.069	0.086	0.068	0.065	0.072	0.106	0.096	0.075	0.108	0.095	0.078	0.069	0.092	0.08	0.08	0.084	0.065	0.077	0.094
40	0.077	0.074	0.069	0.066	0.067	0.07	0.237	0.434	0.064	0.075	0.062	0.076	0.07	0.089	0.064	0.087	0.077	0.059	0.187	0.067	0.157	0.065	0.095	0.077	0.07	0.066	0.062	0.063	0.067	0.059	0.07	0.066	0.074	0.113	0.063	0.072	0.068	0.207	0.063	0.079	0.149	0.061	0.062	0.062	0.066	0.058	0.07	0.273	0.178
41	0.063	0.062	0.076	0.06	0.062	0.058	0.057	0.066	0.065	0.062	0.068	0.061	0.069	0.069	0.068	0.075	0.067	0.064	0.064	0.063	0.072	0.595	0.058	0.064	0.065	0.07	0.066	0.066	0.089	0.064	0.073	0.063	0.081	0.064	0.062	0.066	0.145	0.066	0.066	0.063	0.059	0.243	0.095	0.063	0.06	0.06	0.058	0.06	0.06
42	0.073	0.066	0.068	0.068	0.07	0.061	0.068	0.059	0.071	0.065	0.062	0.067	0.081	0.068	0.096	0.067	0.084	0.069	0.064	0.068	0.067	0.068	0.061	0.065	0.082	0.069	0.068	0.063	0.072	0.064	0.069	0.069	0.065	0.065	0.092	0.08	0.09	0.178	0.063	0.073	0.062	0.066	0.063	0.062	0.059	0.057	0.057	0.062	0.064
43	0.06	0.066	0.088	0.065	0.091	0.059	0.061	0.061	0.068	0.074	0.074	0.067	0.146	0.227	0.063	0.088	0.061	0.062	0.062	0.065	0.06	0.064	0.058	0.063	0.066	0.06	1.061	0.056	1.657	0.056	0.419	0.095	0.171	0.309	0.268	0.069	0.063	0.2	0.058	0.064	0.054	0.058	0.412	0.116	0.082	0.056	0.069	0.062	0.084
44	0.077	0.059	0.068	0.092	0.06	0.056	0.057	0.059	0.066	0.076	0.105	0.078	0.07	0.06	0.059	0.059	0.656	0.056	0.06	0.069	0.354	0.058	0.067	0.078	0.118	0.084	0.068	0.059	0.066	0.061	0.054	0.062	0.061	0.057	0.06	0.077	0.072	0.057	0.057	0.056	0.059	0.057	0.056	0.054	0.064	0.06	0.082	0.071	0.059
45	0.067	0.065	0.073	0.079	0.057	0.075	0.056	0.06	0.058	0.079	0.064	0.068	0.083	0.098	0.072	0.064	0.061	0.062	0.061	0.064	0.068	0.066	0.06	0.06	0.064	0.071	0.15	0.091	0.064	0.085	0.256	0.089	0.067	0.073	0.068	0.063	0.061	0.083	0.065	0.062	0.061	0.075	0.061	0.072	0.066	0.06	0.058	0.134	0.063
46	0.061	0.068	0.074	0.064	0.06	0.058	0.055	0.062	0.068	0.061	0.059	0.08	0.08	0.064	0.068	0.064	0.06	0.069	0.085	0.071	0.065	0.076	0.069	0.074	0.079	0.066	0.064	0.062	0.064	0.058	0.079	0.062	0.069	0.059	0.079	0.067	0.076	0.059	0.061	0.066	0.061	0.056	0.059	2.391	0.065	0.056	0.086	0.062	0.072
47	0.08	0.072	0.078	0.088	0.06	0.06	0.06	0.063	0.058	0.073	0.068	0.074	0.073	0.067	0.061	0.058	0.058	0.058	0.059	0.06	0.063	0.057	0.063	0.067	0.065	0.064	0.062	0.056	0.052	0.05	0.047	0.055	0.054	0.056	0.06	0.066	0.068	0.065	0.057	0.058	0.052	0.054	0.055	0.056	0.054	0.054	0.053	0.065	0.072
48	0.085	0.069	0.07	0.098	0.069	0.08	0.087	0.07	0.072	0.084	0.077	0.088	0.263	0.059	0.058	0.061	0.063	0.058	0.065	0.06	0.07	0.059	0.066	0.08	0.075	0.077	0.059	0.065	0.055	0.059	0.058	0.37	0.084	0.057	0.089	0.065	0.076	0.06	0.056	0.066	0.059	0.056	0.056	0.056	0.074	0.055	0.056	0.078	0.087
49	0.063	0.059	0.077	0.077	0.063	0.068	0.065	0.07	0.064	0.093	0.06	0.088	0.061	0.059	0.06	0.059	0.068	0.061	0.068	0.063	0.06	0.06	0.064	0.062	0.064	0.066	0.076	0.073	0.076	0.065	0.061	0.069	0.061	0.075	0.067	0.07	0.061	0.062	0.061	0.068	0.062	0.061	0.064	0.076	0.072	0.059	0.071	0.067	0.064
50	0.116	0.086	0.089	0.075	0.063	0.067	0.066	0.135	0.065	0.07	0.067	0.078	0.099	0.063	0.058	0.059	0.057	0.059	0.057	0.059	0.061	0.055	0.058	0.066	0.094	0.06	0.073	0.081	0.317	0.055	0.056	0.059	0.064	0.066	0.068	0.076	0.308	0.057	0.071	0.054	0.059	0.056	0.087	0.208	0.059	0.055	0.054	0.066	0.105
51	0.08	0.077	0.073	0.078	0.056	0.148	0.058	0.062	0.059	0.086	0.072	0.074	0.09	0.067	0.261	0.048	0.061	0.051	0.044	0.052	0.067	0.077	0.109	0.072	0.102	0.247	0.068	0.054	0.07	0.045	0.152	0.42	0.063	0.132	0.548	0.072	0.083	0.114	0.052	0.052	0.053	0.21	0.084	0.083	0.171	0.067	0.054	0.079	0.072
52	0.072	0.059	0.06	0.061	0.057	0.058	0.065	0.062	0.062	0.069	0.057	0.088	0.092	0.057	0.062	0.055	0.056	0.057	0.055	0.057	0.054	0.057	0.06	0.082	0.079	0.057	0.061	0.058	0.057	0.071	0.055	0.055	0.059	0.055	0.055	0.099	0.073	0.054	0.054	0.058	0.142	0.06	0.08	0.055	0.06	0.054	0.053	0.077	0.066
53	0.092	0.189	0.08	0.082	1.105	0.093	0.082	0.072	0.124	0.105	0.091	0.28	0.086	0.072	0.07	0.063	0.067	0.076	0.086	0.075	0.069	0.072	0.071	0.114	0.089	0.072	0.073	0.081	0.069	0.073	0.061	0.082	0.115	0.066	0.064	0.09	0.093	0.067	0.126	0.071	0.123	0.067	0.063	0.067	0.063	0.061	0.061	0.081	0.092
54	0.154	0.143	0.116	0.124	0.117	0.186	0.119	0.131	0.121	0.107	0.122	0.124	0.162	0.111	0.146	0.103	0.091	0.111	0.1	0.122	0.089	0.109	0.096	0.104	0.105	0.079	0.076	0.082	0.095	0.078	0.085	0.083	0.083	0.079	0.097	0.104	0.12	0.079	0.077	0.071	0.081	0.07	0.165	0.088	0.084	0.08	0.188	0.092	0.2
55	0.121	0.116	0.098	0.352	0.112	0.137	0.098	0.105	0.1	0.111	0.109	0.097	0.16	0.111	0.118	0.095	0.091	0.107	0.093	0.09	0.085	0.09	0.102	0.108	0.085	0.077	0.073	0.078	0.077	0.077	0.072	0.067	0.07	0.079	0.067	0.091	0.082	0.065	0.068	0.704	0.068	0.338	0.07	0.063	0.074	0.068	0.092	0.079	0.098
56	0.142	0.11	0.115	0.125	0.114	0.114	0.1	0.102	0.104	0.114	0.171	0.142	0.145	0.069	0.066	0.082	0.075	0.076	0.081	0.072	0.069	0.068	0.422	0.084	0.097	0.063	0.061	0.062	0.058	0.065	0.059	0.061	0.061	0.082	0.066	0.088	0.099	0.06	0.057	0.064	0.132	0.058	0.055	0.056	0.06	0.119	0.09	0.068	0.193
57	0.118	0.115	0.113	0.116	0.126	0.12	0.574	0.12	0.112	0.123	0.106	0.116	0.105	0.122	0.101	0.09	0.122	0.078	0.077	0.11	0.067	0.068	0.085	0.103	0.101	0.079	0.09	0.07	1.223	0.062	0.067	0.065	0.07	0.072	0.087	0.07	0.065	0.062	0.067	0.065	0.061	0.818	0.073	0.061	0.068	0.062	0.086	0.121	0.062
58	0.122	0.383	0.114	0.119	0.114	0.14	0.113	0.118	0.139	0.09	0.095	0.116	0.104	0.096	0.088	0.104	0.09	0.145	0.1	0.094	0.095	0.096	0.102	0.107	0.122	0.09	0.092	0.091	0.086	0.087	0.086	0.071	0.079	0.086	0.093	0.114	0.117	0.086	0.764	0.075	0.072	0.08	0.072	0.08	0.074	0.071	0.087	0.14	0.094
59	0.131	0.146	0.1	0.109	0.123	0.099	0.113	0.109	0.12	0.103	0.104	0.105	0.108	0.101	0.1	0.093	0.117	0.099	0.185	0.091	0.085	0.094	0.093	0.101	0.099	0.124	0.092	0.08	0.122	0.076	0.084	0.064	0.09	0.078	0.097	0.096	0.074	0.081	0.085	0.076	0.069	0.177	0.074	0.072	0.084	0.07	0.086	0.088	0.105
60	0.162	0.129	0.104	0.111	0.11	0.108	0.108	0.303	0.112	0.259	0.116	0.14	0.123	0.134	0.142	0.107	0.103	0.103	0.115	0.246	0.102	0.122	0.137	0.12	0.124	0.13	0.559	0.1	0.104	0.099	0.115	0.102	0.099	0.11	0.104	0.093	0.124	0.114	0.096	0.112	0.098	0.094	0.098	0.129	0.082	0.08	0.089	0.077	0.097
61	0.098	0.112	0.111	0.102	0.087	0.089	0.089	0.086	0.078	0.087	0.092	0.138	0.065	0.068	0.061	0.064	0.068	0.091	0.062	0.067	0.062	0.059	0.075	0.101	0.064	0.063	0.101	0.083	0.058	0.055	0.064	0.058	0.066	0.054	0.056	0.063	0.057	0.056	0.082	0.059	0.066	0.062	0.057	0.06	0.059	0.057	0.057	0.101	0.061
62	0.099	0.106	0.114	0.119	0.111	0.106	0.1	0.097	0.099	0.103	0.104	0.139	0.08	0.085	0.293	0.408	0.088	0.113	0.073	0.082	0.074	0.079	0.104	0.102	0.091	0.066	0.116	0.073	0.068	0.067	0.067	0.066	0.068	0.068	0.081	0.08	0.074	0.062	0.072	0.075	0.066	0.107	0.065	0.063	0.068	0.061	0.069	0.081	0.061
63	0.123	0.124	0.109	0.098	0.086	0.095	0.081	0.106	0.075	0.088	0.091	0.111	0.088	0.084	0.066	0.109	0.06	0.066	0.07	0.071	0.073	0.074	0.061	0.115	0.068	0.069	0.062	0.057	0.058	0.055	1.606	0.056	0.194	0.062	0.062	0.084	0.077	0.06	0.057	0.075	0.06	0.057	0.082	2.556	0.099	0.055	0.059	0.086	0.065
64	0.116	0.117	0.114	0.092	0.09	0.169	0.147	0.063	0.066	0.076	0.111	0.123	0.119	0.072	0.069	0.065	0.119	0.063	0.057	0.072	0.062	0.077	0.087	0.117	0.073	0.062	0.071	0.059	0.897	0.057	0.058	0.058	0.059	0.062	0.065	0.104	0.08	0.062	0.055	0.058	0.059	0.059	0.055	0.057	0.056	0.056	0.086	0.106	0.079
65	0.207	0.153	0.157	0.137	0.121	0.206	0.083	0.075	0.071	0.093	0.612	0.125	0.144	0.115	0.128	0.086	0.1	0.07	0.066	0.069	0.065	0.062	0.088	0.142	0.111	0.068	0.065	0.069	0.062	0.182	0.059	0.07	0.062	0.06	0.068	0.108	0.211	0.083	0.065	0.059	0.122	0.06	0.059	0.057	0.122	0.063	0.108	0.126	0.091
66	0.098	0.07	0.069	0.082	0.063	0.063	0.105	0.064	0.057	0.062	0.062	0.069	0.057	0.06	0.056	0.066	0.069	0.06	0.071	0.067	0.059	0.079	0.067	0.075	0.059	0.056	0.067	0.07	0.067	0.063	0.06	0.105	0.063	0.063	0.06	0.086	0.093	0.056	0.101	0.065	0.066	0.071	0.06	0.07	0.073	0.063	0.059	0.08	0.059
67	0.062	0.059	0.074	0.065	0.066	0.064	0.08	0.057	0.171	0.097	0.083	0.101	0.062	0.062	0.166	0.068	0.076	0.08	0.066	0.074	0.069	0.079	0.089	0.097	0.058	0.059	0.066	0.053	0.06	0.061	0.055	0.058	0.068	0.063	0.083	0.08	0.061	0.06	0.19	0.053	0.053	0.066	0.06	0.226	0.057	0.082	0.069	0.092	0.055
68	0.084	0.06	0.07	0.076	0.058	0.057	0.057	0.058	0.065	0.191	0.066	0.114	0.071	0.059	0.064	0.063	0.059	0.053	0.057	0.05	0.056	0.056	0.07	0.077	0.057	0.064	0.059	0.051	0.048	0.044	0.047	0.045	0.053	0.059	0.058	0.082	0.071	0.057	0.053	0.051	0.052	0.053	0.054	0.052	0.053	0.056	0.066	0.097	0.06
69	0.064	0.063	0.114	0.087	0.056	0.057	0.061	0.075	0.086	0.067	0.079	0.095	0.058	0.066	0.067	0.063	0.067	0.068	0.064	0.073	0.061	0.066	0.074	0.087	0.069	0.064	0.055	0.057	0.057	0.056	0.057	0.078	0.058	0.071	0.063	0.076	0.145	0.058	0.059	0.055	0.055	0.055	0.055	0.066	0.065	0.054	0.063	0.086	0.062
70	0.076	0.07	0.126	0.071	0.064	0.225	0.141	0.066	0.094	0.076	0.083	0.131	0.069	0.061	0.06	0.059	0.115	0.064	0.105	0.058	0.066	0.065	0.08	0.112	0.072	0.06	0.064	0.062	0.082	0.058	0.062	0.059	0.061	0.061	0.065	0.082	0.074	0.059	0.065	0.058	0.058	0.064	0.062	0.058	0.059	0.058	0.067	0.083	0.075
71	0.068	0.062	0.092	0.073	0.294	0.057	0.115	0.061	0.085	0.065	0.074	0.08	0.07	0.066	0.063	0.181	0.062	0.068	0.069	0.065	0.061	0.063	0.059	0.07	0.073	0.11	0.065	0.063	0.068	0.067	0.067	0.062	0.057	0.055	0.085	0.06	0.062	0.062	0.067	0.063	0.063	0.06	0.089	0.061	0.062	0.059	0.061	0.061	0.06
72	0.108	0.1	0.106	0.094	0.069	0.091	0.13	0.083	0.102	0.112	0.103	0.167	0.08	0.076	0.078	0.063	0.065	0.085	0.149	0.149	0.08	0.079	0.103	0.112	0.091	0.071	0.072	0.094	0.07	0.067	0.066	0.071	0.069	0.091	0.089	0.118	0.098	0.072	0.064	0.061	0.074	0.167	0.063	0.068	0.07	0.059	0.075	0.098	0.065
73	0.075	0.081	0.089	0.08	0.062	0.065	0.077	0.088	0.094	0.104	0.095	0.097	0.06	0.087	0.071	0.061	0.069	0.074	0.073	0.072	0.08	0.117	0.081	0.101	0.066	0.078	0.062	0.06	0.06	0.066	0.058	0.056	0.059	0.059	0.074	0.096	0.067	0.058	0.055	0.057	0.058	0.056	0.056	0.063	0.074	0.067	0.081	0.097	0.061
74	0.084	0.076	0.101	0.1	0.111	0.083	0.098	0.07	0.081	0.098	0.088	0.095	0.07	0.061	0.55	0.065	0.055	0.067	0.065	0.07	0.07	0.068	0.075	0.087	0.062	0.054	0.057	0.057	0.072	0.054	0.056	0.068	0.067	0.091	0.06	0.077	0.093	0.053	0.055	0.056	0.054	0.052	0.056	0.052	0.054	0.058	0.057	0.096	0.073
75	0.069	0.081	0.095	0.232	0.057	0.073	0.09	0.191	0.216	0.083	0.122	0.11	0.067	0.074	0.115	0.063	0.075	0.049	0.06	0.059	0.114	0.07	0.203	0.116	0.125	0.056	0.069	0.062	0.051	0.046	0.048	0.058	0.06	0.068	0.072	0.109	0.12	0.068	0.057	0.053	0.047	0.049	0.073	0.052	0.064	0.074	0.088	0.129	0.068
76	0.087	0.124	0.104	0.108	0.144	0.076	0.101	0.08	0.077	0.1	0.087	0.098	0.097	0.076	0.071	0.073	0.07	0.069	0.067	0.069	0.068	0.067	0.073	0.083	0.073	0.074	0.078	0.076	0.069	0.065	0.063	0.074	0.07	0.062	0.422	0.063	0.072	0.074	0.083	0.064	0.059	0.064	0.075	0.075	0.068	0.068	0.088	0.147	0.066
77	0.115	0.085	0.1	0.096	0.08	0.093	0.092	0.075	0.086	0.092	0.084	0.099	0.099	0.1	0.079	0.076	0.079	0.074	0.084	0.091	0.068	0.091	0.083	0.107	0.093	0.073	0.085	0.079	0.188	0.067	0.073	0.068	0.071	0.068	0.071	0.09	0.106	0.068	0.069	0.092	0.076	0.074	0.067	0.069	0.072	0.081	0.096	0.092	0.085
78	0.19	0.095	2.861	0.254	0.114	0.103	0.137	0.158	0.1	0.112	0.101	0.089	0.096	0.07	0.075	0.091	0.079	0.133	0.082	0.066	0.084	0.109	0.108	0.067	0.094	0.076	0.061	0.066	0.066	0.061	0.073	0.062	0.063	0.062	0.064	0.067	0.149	0.064	0.067	0.07	0.852	0.062	0.076	0.063	0.071	0.084	0.06	0.066	0.1
79	0.079	0.083	0.077	0.064	0.071	0.067	0.078	0.068	0.087	0.083	0.099	0.104	0.081	0.078	0.075	0.061	0.068	0.057	0.063	0.076	0.06	0.059	0.069	0.104	0.071	0.066	0.056	0.059	0.07	0.071	0.056	0.061	0.057	0.066	0.063	0.095	0.106	0.065	0.054	0.055	0.054	0.053	0.059	0.057	0.052	0.053	0.067	0.093	0.072
80	0.134	0.074	0.106	0.132	0.069	0.068	0.083	0.076	0.083	0.091	0.093	0.123	0.127	0.074	0.062	0.072	0.068	0.059	0.069	0.081	0.072	0.564	0.078	0.099	0.063	0.068	0.059	0.063	0.058	0.053	0.056	0.061	0.058	0.075	0.061	0.094	0.072	0.058	0.055	0.055	0.055	0.054	0.051	0.063	0.055	0.055	0.073	0.113	0.079
81	0.067	0.089	0.071	0.066	0.068	0.068	0.063	0.06	0.079	0.086	0.062	0.105	0.065	0.068	0.069	0.069	0.088	0.068	0.074	1.717	0.067	0.063	0.107	0.063	0.074	0.073	0.07	0.072	0.151	0.063	0.065	0.058	0.064	0.059	0.064	0.073	0.075	0.188	0.06	0.065	0.059	0.07	0.059	0.061	0.064	0.063	0.064	0.067	0.07
82	0.147	0.094	0.077	0.074	0.068	0.077	0.097	0.409	0.121	0.071	0.086	0.098	0.091	0.086	0.07	0.08	0.115	0.064	0.063	0.077	0.089	0.127	0.096	0.103	0.071	0.063	0.07	0.067	0.068	0.066	0.097	0.061	0.061	0.523	0.067	0.107	0.069	0.068	0.064	0.084	0.06	0.109	0.067	0.061	0.059	0.09	0.066	0.078	0.068
83	0.124	0.079	0.086	0.083	0.073	0.068	0.069	0.078	0.087	0.101	0.181	0.133	0.092	0.081	0.065	0.066	0.075	0.087	0.081	0.072	0.079	0.082	0.086	0.111	0.107	0.069	0.061	0.059	0.057	0.058	0.059	0.069	0.063	0.068	0.084	0.067	0.108	0.067	0.064	0.055	0.123	0.055	0.055	0.071	0.06	0.059	0.073	0.416	0.068
84	0.079	0.078	0.075	0.073	0.106	0.1	0.068	0.089	0.08	0.078	0.074	0.082	0.082	0.072	0.063	0.064	0.06	0.06	0.161	0.096	0.061	0.061	0.063	0.074	0.067	0.058	0.081	0.06	0.059	0.091	0.06	0.065	0.059	0.065	0.06	0.069	0.068	0.058	0.058	0.062	0.058	0.058	0.059	0.057	0.058	0.058	0.06	0.068	0.068
85	0.092	0.088	0.091	0.087	0.083	0.067	0.065	0.069	0.069	0.078	0.072	0.085	0.072	0.061	0.067	0.062	0.068	0.057	0.059	0.069	0.09	0.063	0.119	0.072	0.069	0.106	0.059	0.062	0.064	0.061	0.056	0.061	0.066	0.062	0.061	0.069	0.067	0.058	0.063	0.057	0.056	0.188	0.137	0.056	0.055	0.057	0.06	0.069	0.121
86	0.064	0.088	0.11	0.083	0.071	0.063	0.068	0.061	0.071	0.067	1.43	0.067	0.062	0.096	0.09	0.101	0.126	0.092	0.058	0.129	0.099	0.079	0.075	0.23	0.095	0.093	0.1	0.12	0.06	0.058	0.079	0.084	0.099	0.075	0.07	0.085	0.112	0.091	0.059	0.093	0.07	0.073	0.074	0.06	0.067	0.055	0.052	0.06	0.106
87	0.115	0.097	0.096	0.099	0.08	0.104	0.069	0.066	0.066	0.194	0.08	0.081	0.117	0.091	0.104	0.218	0.098	0.101	0.11	0.087	0.079	0.089	0.122	0.105	0.088	0.072	0.064	0.097	0.058	0.064	0.072	0.058	0.055	0.07	0.109	0.071	0.085	0.074	0.07	0.11	0.058	0.059	0.348	0.07	0.062	0.071	0.054	0.061	0.092
88	0.117	0.119	0.097	0.071	0.082	0.077	0.064	0.063	0.07	0.079	0.078	0.076	0.09	0.088	0.091	0.062	0.092	0.097	0.124	0.069	0.077	0.084	0.114	0.062	0.065	0.108	0.064	0.066	0.05	0.054	0.061	0.059	0.059	0.071	0.086	0.077	0.077	0.066	0.052	0.06	0.054	0.054	0.052	0.048	0.051	0.052	0.08	0.07	0.079
89	0.1	0.084	0.101	0.084	0.104	0.061	0.084	0.07	0.068	0.072	0.074	0.082	0.078	0.069	0.061	0.068	0.403	0.084	0.068	0.055	0.06	0.057	0.114	0.258	0.09	0.404	0.061	0.075	0.059	0.062	0.053	0.06	0.059	0.056	0.058	0.076	0.08	0.074	0.057	0.056	0.069	0.055	0.057	0.054	0.055	0.064	0.065	0.108	0.3
[truncated: 47 more columns]
